# Supplementary material for: Low-temperature redetermination of benzofurazan 1-oxide
Source: Acta Crystallogr Sect E Struct Rep Online. 2009 May 14;65(Pt 6):o1275. doi: 10.1107/S1600536809017036 (PMC2969705; doi:10.1107/S1600536809017036)
Supplement: Supplementary file 1 [file e-65-o1275-sup1.cif]

##############################################################################
###                                                                        ###
###        Electronic paper (Acta Crystallographica Section E)             ###
###                                                                        ###
##############################################################################
#                                                                            #
# This CIF contains the data in a paper accepted for publication in Acta     #
# Crystallographica Section E. It conforms to the requirements of Notes      #
# for Authors for Section E, and has been peer reviewed under the auspices   #
# of the IUCr Commission on Journals.                                        #
#                                                                            #
# Full details of the Crystallographic Information File format               #
# are given in the paper "The Crystallographic Information File (CIF):       #
# a New Standard Archive File for Crystallography" by S. R. Hall, F. H.      #
# Allen and I. D. Brown [Acta Cryst. (1991), A47, 655-685].                  #
#                                                                            #
# The current version of the core CIF dictionary is obtainable from          #
# ftp://ftp.iucr.org/pub/cif_core.dic. The current version number is 2.4.    #
#                                                                            #
# Software is freely available for graphical display of the structure(s) in  #
# this CIF.  For information consult the CIF home page http://www.iucr.org/  #
# cif/home.html                                                              #
#                                                                            #
# This file may be used for bona fide research purposes within the           #
# scientific community so long as proper attribution is given to the journal # 
# article from which it was obtained.                                        #
#                                                                            #
##############################################################################
                                             
data_I
_audit_creation_method     SHELXL-97
_chemical_name_systematic
;
 ?
;
_chemical_name_common     'benzofurazan 1-oxide'
_chemical_formula_moiety     'C6 H4 N2 O2'
_chemical_formula_sum     'C6 H4 N2 O2'
_chemical_formula_iupac     'C6 H4 N2 O2'
_chemical_formula_weight     136.11
_chemical_melting_point     ?
_symmetry_cell_setting     Triclinic
_symmetry_space_group_name_H-M     'P -1'
_symmetry_space_group_name_Hall     '-P 1'
loop_
    _symmetry_equiv_pos_as_xyz
    'x, y, z'
    '-x, -y, -z'
_cell_length_a     6.6751(2)
_cell_length_b     7.3256(2)
_cell_length_c     7.6842(2)
_cell_angle_alpha     100.710(2)
_cell_angle_beta     114.265(2)
_cell_angle_gamma     111.747(2)
_cell_volume     291.710(10)
_cell_formula_units_Z     2
_cell_measurement_reflns_used     1320
_cell_measurement_theta_min     3.2
_cell_measurement_theta_max     28.3
_cell_measurement_temperature     100(2)
_exptl_crystal_description     'Irregular block'
_exptl_crystal_colour     'Yellow-orange'
_exptl_crystal_size_max     0.30
_exptl_crystal_size_mid     0.25
_exptl_crystal_size_min     0.10
_exptl_crystal_density_diffrn     1.550
_exptl_crystal_density_meas     ?
_exptl_crystal_density_method     'not measured'
_exptl_crystal_F_000     140
_exptl_absorpt_coefficient_mu     0.120
_exptl_absorpt_correction_type     None
_exptl_absorpt_process_details     ?
_exptl_absorpt_correction_T_min     ?
_exptl_absorpt_correction_T_max     ?
_diffrn_ambient_temperature     100(2)
_diffrn_radiation_type     MoK\a
_diffrn_radiation_wavelength     0.71073
_diffrn_radiation_source     'fine-focus sealed tube'
_diffrn_radiation_monochromator     graphite
_diffrn_measurement_device_type     'Bruker SMART APEX diffractometer'
_diffrn_measurement_method     '\w scans'
_diffrn_detector_area_resol_mean     ?
_diffrn_reflns_number     1952
_diffrn_reflns_av_R_equivalents     0.012
_diffrn_reflns_av_sigmaI/netI     0.025
_diffrn_reflns_theta_min     3.2
_diffrn_reflns_theta_max     27.5
_diffrn_reflns_theta_full     27.5
_diffrn_measured_fraction_theta_max     0.956
_diffrn_measured_fraction_theta_full     0.956
_diffrn_reflns_limit_h_min     -7
_diffrn_reflns_limit_h_max     8
_diffrn_reflns_limit_k_min     -9
_diffrn_reflns_limit_k_max     9
_diffrn_reflns_limit_l_min     -9
_diffrn_reflns_limit_l_max     9
_diffrn_standards_number     0
_diffrn_standards_interval_count     0
_diffrn_standards_interval_time     0
_diffrn_standards_decay_%     0
_reflns_number_total     1276
_reflns_number_gt     1110
_reflns_threshold_expression     I>2\s(I)
_refine_ls_structure_factor_coef     Fsqd
_refine_ls_matrix_type     full
_refine_ls_R_factor_all     0.041
_refine_ls_R_factor_gt     0.035
_refine_ls_wR_factor_gt     0.104
_refine_ls_wR_factor_ref     0.110
_refine_ls_goodness_of_fit_ref     1.03
_refine_ls_restrained_S_all     1.02
_refine_ls_number_reflns     1276
_refine_ls_number_parameters     108
_refine_ls_number_restraints     4
_refine_ls_hydrogen_treatment     refall
_refine_ls_weighting_scheme     calc
_refine_ls_weighting_details
         'calc w=1/[\s^2^(Fo^2^)+(0.0685P)^2^+0.0855P] where P=(Fo^2^+2Fc^2^)/3'
_atom_sites_solution_hydrogens     geom
_atom_sites_solution_primary     direct
_atom_sites_solution_secondary     difmap
_refine_ls_shift/su_max     0.001
_refine_ls_shift/su_mean     0.001
_refine_diff_density_max     0.33
_refine_diff_density_min     -0.21
_refine_ls_extinction_method     SHELXL
_refine_ls_extinction_coef     0.030(10)
_refine_ls_extinction_expression
                                  'Fc^*^=kFc[1+0.001xFc^2^\l^3^/sin(2\q)]^-1/4^'
loop_
    _atom_type_symbol
    _atom_type_description
    _atom_type_scat_dispersion_real
    _atom_type_scat_dispersion_imag
    _atom_type_scat_source
    'C' 'C' 0.0033 0.0016
                         'International Tables Vol C Tables 4.2.6.8 and 6.1.1.4'
    'H' 'H' 0.0000 0.0000
                         'International Tables Vol C Tables 4.2.6.8 and 6.1.1.4'
    'N' 'N' 0.0061 0.0033
                         'International Tables Vol C Tables 4.2.6.8 and 6.1.1.4'
    'O' 'O' 0.0106 0.0060
                         'International Tables Vol C Tables 4.2.6.8 and 6.1.1.4'
_computing_data_collection     'APEX2 (Bruker, 2008)'
_computing_cell_refinement     'SAINT (Bruker, 2008)'
_computing_data_reduction     'SAINT (Bruker, 2008)'
_computing_structure_solution     'SHELXS97 (Sheldrick, 2008)'
_computing_structure_refinement     'SHELXL97 (Sheldrick, 2008)'
_computing_molecular_graphics     'X-Seed (Barbour, 2001)'
_computing_publication_material     'publCIF (Westrip, 2009)'
loop_
    _atom_site_type_symbol
    _atom_site_label
    _atom_site_fract_x
    _atom_site_fract_y
    _atom_site_fract_z
    _atom_site_U_iso_or_equiv
    _atom_site_adp_type
    _atom_site_calc_flag
    _atom_site_refinement_flags
    _atom_site_occupancy
    _atom_site_disorder_assembly
    _atom_site_disorder_group
    O O1 0.1183(2) 0.2141(2) -0.00820(10)
                                        0.0274(3) Uani d . 1 . .
    O O2 0.5178(2) 0.2611(2) 0.11460(10)
                                       0.0271(3) Uani d . 1 . .
    N N1 0.3061(2) 0.2329(2) 0.1385(2) 0.0211(3) Uani d . 1 . .
    N N2 0.7112(2) 0.2839(2) 0.2955(2) 0.0257(3) Uani d . 1 . .
    C C1 0.6232(2) 0.2701(2) 0.4219(2) 0.0188(3) Uani d . 1 . .
    C C2 0.7496(3) 0.2863(2) 0.6308(2) 0.0202(3) Uani d D 1 . .
    C C3 0.6182(3) 0.2669(2) 0.7284(2) 0.0207(3) Uani d D 1 . .
    C C4 0.3643(3) 0.2321(2) 0.6312(2) 0.0209(3) Uani d D 1 . .
    C C5 0.2382(3) 0.2174(2) 0.4325(2) 0.0199(3) Uani d D 1 . .
    C C6 0.3750(2) 0.2377(2) 0.3296(2) 0.0181(3) Uani d . 1 . .
    H H2 0.919(2) 0.310(3) 0.693(3) 0.030(4) Uiso d D 1 . .
    H H3 0.701(3) 0.278(3) 0.867(2) 0.037(5) Uiso d D 1 . .
    H H4 0.281(3) 0.221(3) 0.706(2) 0.027(4) Uiso d D 1 . .
    H H5 0.072(2) 0.197(3) 0.369(2) 0.031(4) Uiso d D 1 . .
loop_
    _atom_site_aniso_label
    _atom_site_aniso_U_11
    _atom_site_aniso_U_22
    _atom_site_aniso_U_33
    _atom_site_aniso_U_12
    _atom_site_aniso_U_13
    _atom_site_aniso_U_23
    O1 0.0242(5) 0.0333(6) 0.0172(5) 0.0139(4) 0.0039(4) 0.0130(4)
    O2 0.0270(6) 0.0398(6) 0.0190(5) 0.0172(5) 0.0137(4) 0.0157(4)
    N1 0.0213(6) 0.0237(6) 0.0158(5) 0.0105(5) 0.0077(5) 0.0098(4)
    N2 0.0237(6) 0.0361(7) 0.0202(6) 0.0155(5) 0.0120(5) 0.0144(5)
    C1 0.0198(6) 0.0199(6) 0.0171(6) 0.0096(5) 0.0095(5) 0.0090(5)
    C2 0.0187(6) 0.0231(6) 0.0175(6) 0.0109(5) 0.0072(5) 0.0103(5)
    C3 0.0240(7) 0.0215(6) 0.0147(6) 0.0109(5) 0.0083(5) 0.0093(5)
    C4 0.0246(7) 0.0228(6) 0.0192(6) 0.0120(5) 0.0137(6) 0.0102(5)
    C5 0.0188(6) 0.0213(6) 0.0200(6) 0.0104(5) 0.0096(5) 0.0096(5)
    C6 0.0200(6) 0.0175(6) 0.0136(5) 0.0086(5) 0.0066(5) 0.0073(4)
loop_
    _geom_bond_atom_site_label_1
    _geom_bond_atom_site_label_2
    _geom_bond_site_symmetry_2
    _geom_bond_distance
    _geom_bond_publ_flag
    O1 N1 . 1.2300(10)
                     yes
    O2 N2 . 1.3810(10)
                     yes
    O2 N1 . 1.443(2) yes
    N1 C6 . 1.336(2) yes
    N2 C1 . 1.327(2) yes
    C1 C6 . 1.409(2) yes
    C1 C2 . 1.430(2) yes
    C2 C3 . 1.357(2) yes
    C3 C4 . 1.436(2) yes
    C4 C5 . 1.366(2) yes
    C5 C6 . 1.420(2) yes
    C2 H2 . 0.956(9) ?
    C3 H3 . 0.948(9) ?
    C4 H4 . 0.946(9) ?
    C5 H5 . 0.947(9) ?
loop_
    _geom_angle_atom_site_label_1
    _geom_angle_atom_site_label_2
    _geom_angle_atom_site_label_3
    _geom_angle_site_symmetry_1
    _geom_angle_site_symmetry_3
    _geom_angle
    _geom_angle_publ_flag
    N2 O2 N1 . . 109.40(10)
                          ?
    O1 N1 C6 . . 136.00(10)
                          ?
    O1 N1 O2 . . 117.70(10)
                          ?
    C6 N1 O2 . . 106.30(10)
                          ?
    C1 N2 O2 . . 105.00(10)
                          ?
    N2 C1 C6 . . 112.50(10)
                          ?
    N2 C1 C2 . . 128.00(10)
                          ?
    C6 C1 C2 . . 119.50(10)
                          ?
    C3 C2 C1 . . 116.80(10)
                          ?
    C2 C3 C4 . . 122.90(10)
                          ?
    C5 C4 C3 . . 121.90(10)
                          ?
    C4 C5 C6 . . 115.40(10)
                          ?
    N1 C6 C1 . . 106.90(10)
                          ?
    N1 C6 C5 . . 129.70(10)
                          ?
    C1 C6 C5 . . 123.50(10)
                          ?
    C3 C2 H2 . . 124.0(10)
                        ?
    C1 C2 H2 . . 119.0(10)
                        ?
    C2 C3 H3 . . 117.0(10)
                        ?
    C4 C3 H3 . . 120.0(10)
                        ?
    C5 C4 H4 . . 118.0(10)
                        ?
    C3 C4 H4 . . 120.0(10)
                        ?
    C4 C5 H5 . . 122.0(10)
                        ?
    C6 C5 H5 . . 122.0(10)
                        ?
loop_
    _geom_torsion_atom_site_label_1
    _geom_torsion_atom_site_label_2
    _geom_torsion_atom_site_label_3
    _geom_torsion_atom_site_label_4
    _geom_torsion_site_symmetry_1
    _geom_torsion_site_symmetry_2
    _geom_torsion_site_symmetry_3
    _geom_torsion_site_symmetry_4
    _geom_torsion
    _geom_torsion_publ_flag
    N2 O2 N1 O1 . . . . 178.70(10)
                                 ?
    N2 O2 N1 C6 . . . . -0.40(10)
                                ?
    N1 O2 N2 C1 . . . . 0.10(10)
                               ?
    O2 N2 C1 C6 . . . . 0.3(2) ?
    O2 N2 C1 C2 . . . . -179.10(10)
                                  ?
    N2 C1 C2 C3 . . . . 179.90(10)
                                 ?
    C6 C1 C2 C3 . . . . 0.6(2) ?
    C1 C2 C3 C4 . . . . -0.1(2) ?
    C2 C3 C4 C5 . . . . -0.4(2) ?
    C3 C4 C5 C6 . . . . 0.3(2) ?
    O1 N1 C6 C1 . . . . -178.30(10)
                                  ?
    O2 N1 C6 C1 . . . . 0.60(10)
                               ?
    O1 N1 C6 C5 . . . . 1.2(2) ?
    O2 N1 C6 C5 . . . . -179.90(10)
                                  ?
    N2 C1 C6 N1 . . . . -0.5(2) ?
    C2 C1 C6 N1 . . . . 178.90(10)
                                 ?
    N2 C1 C6 C5 . . . . 179.90(10)
                                 ?
    C2 C1 C6 C5 . . . . -0.7(2) ?
    C4 C5 C6 N1 . . . . -179.20(10)
                                  ?
    C4 C5 C6 C1 . . . . 0.2(2) ?
data_New_Global_Publ_Block
_journal_date_recd_electronic     2009-05-03
_journal_date_accepted     2009-05-06
_journal_name_full     'Acta Crystallographica, Section E'
_journal_year     2009
_journal_volume     65
_journal_issue      6
_journal_page_first     o1275
_journal_page_last     o1275
_journal_paper_category     QO
_journal_coeditor_code     TK2443
_publ_contact_author_name     'Seik Weng Ng'
_publ_contact_author_address
;
Department of Chemistry
University of Malaya
50603 Kuala Lumpur
Malaysia
;
_publ_contact_author_email     'seikweng@um.edu.my'
_publ_contact_author_fax     '603-7967-4193'
_publ_contact_author_phone     '603-7967-6778'
_publ_section_title
;
Low-temperature redetermination of benzofurazan 1-oxide
;
loop_
    _publ_author_name
    _publ_author_address
    'Ng, Seik Weng'
;
Department of Chemistry
University of Malaya
50603 Kuala Lumpur
Malaysia
;
_publ_section_synopsis     .
