# Supplementary material for: Low-temperature redetermination of benzofurazan 1-oxide
Source: Acta Crystallogr Sect E Struct Rep Online. 2009 May 14;65(Pt 6):o1275. doi: 10.1107/S1600536809017036 (PMC2969705; doi:10.1107/S1600536809017036)
Supplement: Supplementary file 2 [file e-65-o1275-Isup2.hkl]

# 
# h,k,l, Fc-squared, Fo-squared, sigma(Fo-squared) and status flag 
# 
data_I
_shelx_title '  P-1' 
_shelx_refln_list_code          4 
_shelx_F_calc_maximum       90.57 
_exptl_crystal_F_000       136.00 
_reflns_d_resolution_high  0.7699 
 
loop_ 
 _symmetry_equiv_pos_as_xyz 
 'x, y, z' 
 '-x, -y, -z' 
 
_cell_length_a     6.6751 
_cell_length_b     7.3256 
_cell_length_c     7.6842 
_cell_angle_alpha 100.710 
_cell_angle_beta  114.265 
_cell_angle_gamma 111.747 
 
_shelx_F_squared_multiplier     1.000 
 
loop_ 
 _refln_index_h 
 _refln_index_k 
 _refln_index_l 
 _refln_F_squared_calc 
 _refln_F_squared_meas 
 _refln_F_squared_sigma 
 _refln_observed_status 
   1   0   0     1353.64     1307.41     32.24 o 
   2   0   0      324.92      334.31      7.46 o 
   3   0   0      111.03      132.38      3.21 o 
   4   0   0       13.67       14.87      0.73 o 
   5   0   0       13.90       17.98      0.91 o 
   6   0   0        3.44        1.46      0.46 o 
  -7   1   0        0.41        0.31      0.40 o 
  -6   1   0        0.07        0.21      0.32 o 
  -5   1   0       46.29       46.04      1.49 o 
  -4   1   0        7.56        7.40      0.29 o 
  -3   1   0        7.53        7.33      0.30 o 
  -2   1   0      196.31      188.43      4.26 o 
  -1   1   0      166.09      148.77      3.50 o 
   0   1   0        0.04       -0.29      0.19 o 
   1   1   0       16.20       13.57      0.48 o 
   2   1   0       94.84       88.97      2.21 o 
   3   1   0       12.25       10.67      0.57 o 
   4   1   0       22.66       23.53      1.00 o 
   5   1   0       21.28       25.08      1.15 o 
   6   1   0        0.02       -0.46      0.37 o 
  -7   2   0        0.15        1.37      0.46 o 
  -6   2   0        0.53       -0.40      0.27 o 
  -5   2   0       31.08       37.12      0.86 o 
  -4   2   0       53.88       58.20      1.15 o 
  -3   2   0      156.98      192.29      3.22 o 
  -2   2   0      190.73      191.88      2.27 o 
  -1   2   0     3192.80     3252.31     49.48 o 
   0   2   0     8203.66     8303.18    136.00 o 
   1   2   0       27.12       31.36      1.19 o 
   2   2   0      136.31      152.72      3.68 o 
   3   2   0       47.36       50.19      1.55 o 
   4   2   0        2.99        3.34      0.50 o 
   5   2   0        0.99        0.93      0.46 o 
  -7   3   0        1.13        0.92      0.39 o 
  -6   3   0        0.49        0.12      0.29 o 
  -5   3   0       50.71       46.77      3.29 o 
  -4   3   0        0.18       -0.01      0.18 o 
  -3   3   0        1.13        1.29      0.08 o 
  -2   3   0       75.16       69.97      0.94 o 
  -1   3   0      195.81      174.64      4.26 o 
   0   3   0        0.79        1.00      0.14 o 
   1   3   0        0.52        0.40      0.11 o 
   2   3   0       13.44       13.07      0.68 o 
   3   3   0        3.35        3.21      0.45 o 
   4   3   0       20.56       21.41      1.07 o 
   5   3   0        5.44        6.48      0.75 o 
  -6   4   0        1.43        4.22      0.50 o 
  -5   4   0       15.29       17.40      0.45 o 
  -4   4   0       82.59       93.86      1.46 o 
  -3   4   0       90.28       96.80      1.18 o 
  -2   4   0        5.59        5.98      0.39 o 
  -1   4   0     1678.71     1654.98     38.58 o 
   0   4   0     1357.79     1378.61     40.17 o 
   1   4   0       15.60       15.12      0.45 o 
   2   4   0       52.79       57.92      1.82 o 
   3   4   0       19.91       18.19      0.95 o 
   4   4   0        1.70        1.13      0.46 o 
  -7   5   0        0.91        0.88      0.39 o 
  -6   5   0        1.02        1.34      0.42 o 
  -5   5   0       26.34       28.10      1.15 o 
  -4   5   0        2.34        2.17      0.38 o 
  -3   5   0       10.42       10.98      0.63 o 
  -2   5   0        2.08        2.30      0.20 o 
  -1   5   0       81.13       78.84      1.53 o 
   0   5   0        0.74        0.88      0.20 o 
   1   5   0        1.22        0.98      0.35 o 
   2   5   0        0.43        1.05      0.39 o 
   3   5   0        0.09       -0.12      0.38 o 
  -7   6   0        6.22        4.12      0.59 o 
  -6   6   0        4.01        5.26      0.62 o 
  -5   6   0        0.14       -0.06      0.30 o 
  -4   6   0       62.27       66.74      2.10 o 
  -3   6   0       37.52       37.32      1.36 o 
  -2   6   0       15.51       16.33      0.82 o 
  -1   6   0      642.87      668.52     10.91 o 
   0   6   0      203.66      214.72      5.28 o 
   1   6   0       24.65       25.48      1.16 o 
   2   6   0       22.49       20.13      1.11 o 
  -7   7   0        0.27       -0.07      0.39 o 
  -6   7   0        1.20        1.42      0.48 o 
  -5   7   0        7.95        8.17      0.71 o 
  -4   7   0        0.42        0.48      0.37 o 
  -3   7   0        7.81        9.34      0.69 o 
  -2   7   0        3.56        4.20      0.38 o 
  -1   7   0       25.34       28.03      0.83 o 
   0   7   0        0.45        0.31      0.39 o 
   1   7   0        0.21        0.39      0.46 o 
  -6   8   0        1.97        1.82      0.56 o 
  -5   8   0        3.67        4.48      0.66 o 
  -4   8   0       36.23       35.37      1.49 o 
  -3   8   0       11.98       11.02      0.80 o 
  -2   8   0       38.16       37.12      1.04 o 
  -1   8   0      234.83      246.61      6.19 o 
   0   8   0       24.67       23.83      1.27 o 
  -5   9   0        2.15        2.02      0.59 o 
  -4   9   0        0.12       -0.01      0.43 o 
  -3   9   0        2.16        2.53      0.41 o 
  -2   9   0        7.10        7.91      0.80 o 
   2  -9   1        0.04        0.00      0.46 o 
   3  -9   1        0.42        0.06      0.30 o 
   4  -9   1        5.02        6.12      0.71 o 
   5  -9   1        8.72       10.33      0.88 o 
   0  -8   1        5.93        4.66      0.66 o 
   1  -8   1        5.30        3.63      0.57 o 
   2  -8   1        0.06       -0.07      0.25 o 
   3  -8   1       31.37       30.72      1.33 o 
   4  -8   1        5.19        5.47      0.68 o 
   5  -8   1        2.75        3.13      0.58 o 
   6  -8   1       56.46       53.11      2.03 o 
  -2  -7   1        1.80        1.58      0.55 o 
  -1  -7   1        1.10        0.82      0.49 o 
   0  -7   1       22.02       23.49      1.09 o 
   1  -7   1        1.49        1.99      0.30 o 
   2  -7   1        0.00       -0.23      0.28 o 
   3  -7   1        1.39        1.35      0.40 o 
   4  -7   1        4.82        4.72      0.57 o 
   5  -7   1       42.49       43.30      1.65 o 
   6  -7   1        6.61        7.17      0.70 o 
   7  -7   1        0.81        0.84      0.46 o 
  -3  -6   1        0.10       -0.39      0.40 o 
  -2  -6   1       23.48       25.79      1.22 o 
  -1  -6   1        0.05       -0.02      0.32 o 
   0  -6   1       11.18       11.16      0.48 o 
   1  -6   1        3.10        3.61      0.29 o 
   2  -6   1        2.26        2.09      0.31 o 
   3  -6   1       95.34       90.56      2.62 o 
   4  -6   1        4.16        4.22      0.50 o 
   5  -6   1       18.53       16.00      0.89 o 
   6  -6   1       82.82       77.17      2.47 o 
   7  -6   1        2.76        4.66      0.64 o 
  -4  -5   1        0.70        1.23      0.50 o 
  -3  -5   1        0.01       -0.21      0.35 o 
  -2  -5   1        9.18        9.27      0.72 o 
  -1  -5   1        0.04       -0.26      0.26 o 
   0  -5   1       96.38       93.40      1.76 o 
   1  -5   1        0.10        0.09      0.13 o 
   2  -5   1        2.65        2.21      0.18 o 
   3  -5   1        5.83        6.50      0.20 o 
   4  -5   1        0.02       -0.05      0.09 o 
   5  -5   1      111.56      110.65      3.12 o 
   6  -5   1        2.86        4.18      0.54 o 
  -4  -4   1        4.28        4.83      0.62 o 
  -3  -4   1        5.17        5.33      0.57 o 
  -2  -4   1       79.70       82.18      2.30 o 
  -1  -4   1        4.50        4.81      0.27 o 
   0  -4   1       15.87       20.72      0.54 o 
   1  -4   1        0.98        2.26      0.18 o 
   2  -4   1       31.92       31.00      0.61 o 
   3  -4   1      228.54      240.74      2.84 o 
   4  -4   1        0.91        1.06      0.34 o 
   5  -4   1       58.20       47.32      0.91 o 
   6  -4   1       64.83       56.11      1.35 o 
  -5  -3   1        9.45       10.20      0.84 o 
  -4  -3   1        1.45        1.76      0.42 o 
  -3  -3   1        0.97        0.75      0.30 o 
  -2  -3   1       41.76       40.51      1.29 o 
  -1  -3   1       39.68       35.50      1.03 o 
   0  -3   1      338.66      328.81      5.35 o 
   1  -3   1        1.47        1.40      0.09 o 
   2  -3   1       21.38       19.05      0.32 o 
   3  -3   1       17.37       19.71      0.43 o 
   4  -3   1       20.61       18.44      0.69 o 
   5  -3   1      145.76      145.35      3.63 o 
   6  -3   1        0.03       -0.03      0.29 o 
   7  -3   1        0.00        0.01      0.37 o 
  -6  -2   1       20.20       21.82      1.22 o 
  -5  -2   1       91.71       95.19      2.78 o 
  -4  -2   1        1.46        1.73      0.39 o 
  -3  -2   1       55.32       58.91      1.70 o 
  -2  -2   1      215.21      212.52      4.92 o 
  -1  -2   1       86.11       90.71      2.19 o 
   0  -2   1       73.75       77.39      1.03 o 
   1  -2   1        0.49        2.07      0.12 o 
   2  -2   1      169.65      182.95      2.16 o 
   3  -2   1      271.34      306.08      3.89 o 
   4  -2   1        0.13        0.79      0.23 o 
   5  -2   1       91.47       69.30      2.00 o 
   6  -2   1       21.16       16.26      0.87 o 
   7  -2   1       30.60       37.10      1.51 o 
  -6  -1   1       23.53       24.60      1.22 o 
  -5  -1   1       11.38        9.63      0.72 o 
  -4  -1   1        0.83        1.03      0.29 o 
  -3  -1   1        2.45        2.80      0.30 o 
  -2  -1   1      107.01       95.59      2.31 o 
  -1  -1   1      421.47      376.68      8.31 o 
   0  -1   1      546.99      565.25      7.47 o 
   1  -1   1        3.05        3.41      0.10 o 
   2  -1   1       35.42       34.12      0.64 o 
   3  -1   1       16.85       17.81      0.68 o 
   4  -1   1       71.37       70.22      1.96 o 
   5  -1   1       89.90       94.98      2.64 o 
   6  -1   1        1.00        0.65      0.37 o 
  -7   0   1        0.17        0.55      0.44 o 
  -6   0   1       64.95       64.82      2.08 o 
  -5   0   1      119.89      115.41      3.07 o 
  -4   0   1        0.38        1.75      0.28 o 
  -3   0   1      275.88      289.63      6.58 o 
  -2   0   1      282.63      255.66      8.45 o 
  -1   0   1      581.97      510.52     34.91 o 
   0   0   1      117.91      121.66      1.41 o 
   1   0   1        1.49        0.32      0.08 o 
   2   0   1      256.29      278.33      6.28 o 
   3   0   1      107.11      120.16      2.99 o 
   4   0   1        0.05        0.10      0.27 o 
   5   0   1       76.98       70.93      2.19 o 
   6   0   1        0.83       -0.18      0.38 o 
  -7   1   1        4.74        4.43      0.61 o 
  -6   1   1       66.37       60.29      1.90 o 
  -5   1   1        6.63        4.46      0.46 o 
  -4   1   1        0.40        0.38      0.12 o 
  -3   1   1        0.14        1.01      0.32 o 
  -2   1   1       68.68       73.16      1.44 o 
  -1   1   1      834.35      808.60      9.65 o 
   0   1   1      214.21      209.93      3.42 o 
   1   1   1        0.04        0.13      0.15 o 
   2   1   1       15.07       12.42      0.33 o 
   3   1   1        4.18        3.79      0.43 o 
   4   1   1       73.14       79.50      2.32 o 
   5   1   1       28.44       32.16      1.38 o 
  -7   2   1        2.42        2.00      0.46 o 
  -6   2   1      115.90      108.30      2.93 o 
  -5   2   1       87.76       79.55      1.54 o 
  -4   2   1        2.45        4.66      0.57 o 
  -3   2   1      491.06      520.48     12.28 o 
  -2   2   1       33.78       33.10      0.98 o 
  -1   2   1      528.03      543.12     12.76 o 
   0   2   1        6.64        8.86      0.27 o 
   1   2   1        5.08        5.20      0.21 o 
   2   2   1      151.96      154.35      3.78 o 
   3   2   1       14.31       13.87      0.76 o 
   4   2   1        1.12        1.03      0.43 o 
   5   2   1       39.34       38.34      1.60 o 
  -8   3   1       24.70       24.81      1.20 o 
  -7   3   1        0.26        0.07      0.31 o 
  -6   3   1       95.27       81.94      2.33 o 
  -5   3   1        0.92        0.48      0.25 o 
  -4   3   1        5.00        5.18      0.41 o 
  -3   3   1        1.92        1.40      0.25 o 
  -2   3   1        2.17        2.99      0.32 o 
  -1   3   1      401.03      393.62      9.36 o 
   0   3   1       20.50       21.66      0.53 o 
   1   3   1        0.76        0.38      0.12 o 
   2   3   1        1.63        1.58      0.37 o 
   3   3   1        0.04       -0.03      0.31 o 
   4   3   1       40.91       43.80      1.68 o 
  -6   4   1      110.73      107.32      3.01 o 
  -5   4   1       28.65       26.98      1.04 o 
  -4   4   1       13.62       16.72      0.75 o 
  -3   4   1      274.94      275.61      6.76 o 
  -2   4   1       21.27       23.93      0.88 o 
  -1   4   1      166.88      177.33      4.43 o 
   0   4   1        0.34        0.45      0.15 o 
   1   4   1       10.73       11.36      0.68 o 
   2   4   1       57.58       58.54      1.89 o 
   3   4   1        0.52        0.30      0.38 o 
  -7   5   1       12.29       13.49      0.85 o 
  -6   5   1       66.98       64.26      2.07 o 
  -5   5   1        0.04       -0.01      0.28 o 
  -4   5   1        5.17        4.69      0.47 o 
  -3   5   1        2.95        2.79      0.40 o 
  -2   5   1        2.94        2.97      0.39 o 
  -1   5   1       89.60       90.07      1.74 o 
   0   5   1        0.51        0.96      0.25 o 
   1   5   1        0.79        0.55      0.33 o 
   2   5   1        0.00       -0.50      0.33 o 
   3   5   1        0.52        0.40      0.46 o 
  -8   6   1        0.02        0.16      0.45 o 
  -7   6   1       15.89       15.77      0.97 o 
  -6   6   1       57.83       59.02      2.02 o 
  -5   6   1        4.96        4.75      0.56 o 
  -4   6   1       24.64       23.68      1.04 o 
  -3   6   1       68.59       64.19      1.98 o 
  -2   6   1       57.95       56.39      1.77 o 
  -1   6   1       58.53       56.53      1.26 o 
   0   6   1        0.00       -0.24      0.30 o 
   1   6   1       13.26       12.18      0.84 o 
   2   6   1       15.58       15.34      1.02 o 
  -7   7   1       24.04       26.45      1.32 o 
  -6   7   1       24.68       24.01      1.22 o 
  -5   7   1        0.22        0.28      0.38 o 
  -4   7   1        2.25        2.09      0.48 o 
  -3   7   1        1.65        1.99      0.45 o 
  -2   7   1        3.02        4.03      0.51 o 
  -1   7   1       14.79       17.76      0.99 o 
   0   7   1        0.00        0.13      0.40 o 
  -7   8   1       12.25       13.61      1.02 o 
  -6   8   1       19.15       20.74      1.20 o 
  -5   8   1        1.48        0.64      0.48 o 
  -4   8   1       22.15       23.72      1.20 o 
  -3   8   1        6.43        7.26      0.69 o 
  -2   8   1       50.99       55.43      1.39 o 
  -1   8   1       19.34       18.21      1.11 o 
  -5   9   1        0.07        0.35      0.50 o 
  -4   9   1        0.64        0.34      0.48 o 
   1  -9   2        2.05        1.65      0.50 o 
   2  -9   2        0.83        0.44      0.47 o 
   3  -9   2        0.22        0.20      0.29 o 
   4  -9   2        0.01        0.00      0.44 o 
   5  -9   2       17.31       19.74      1.19 o 
  -1  -8   2        9.19        8.51      0.82 o 
   0  -8   2        1.89        1.50      0.46 o 
   1  -8   2        0.00       -0.32      0.28 o 
   2  -8   2       13.23       13.11      0.62 o 
   3  -8   2       23.98       24.08      1.17 o 
   4  -8   2       34.53       34.23      1.47 o 
   5  -8   2        0.64        1.09      0.48 o 
   6  -8   2        4.94        5.83      0.71 o 
  -2  -7   2        5.71        5.27      0.68 o 
  -1  -7   2        1.42        0.70      0.51 o 
   0  -7   2       45.37       46.49      1.29 o 
   1  -7   2        0.71        0.84      0.19 o 
   2  -7   2        0.21        0.17      0.30 o 
   3  -7   2        2.83        3.46      0.51 o 
   4  -7   2        1.86        1.88      0.46 o 
   5  -7   2       46.81       42.89      1.67 o 
   6  -7   2        3.10        3.32      0.59 o 
  -3  -6   2       22.16       19.81      1.08 o 
  -2  -6   2        4.50        4.92      0.60 o 
  -1  -6   2       29.20       27.49      1.11 o 
   0  -6   2        0.55        0.59      0.21 o 
   1  -6   2        2.66        2.56      0.50 o 
   2  -6   2       10.95       11.40      0.39 o 
   3  -6   2      124.84      122.62      1.57 o 
   4  -6   2       21.29       21.48      1.01 o 
   5  -6   2       12.98       13.69      0.86 o 
  -4  -5   2       10.40       10.06      0.84 o 
  -3  -5   2        3.21        4.64      0.57 o 
  -2  -5   2       17.09       16.58      0.85 o 
  -1  -5   2        5.59        5.43      0.48 o 
   0  -5   2      177.55      164.76      2.22 o 
   1  -5   2        2.00        2.33      0.32 o 
   2  -5   2        5.46        4.34      0.19 o 
   3  -5   2       11.02       10.53      0.39 o 
   4  -5   2       14.07       12.97      0.33 o 
   5  -5   2       74.11       68.66      1.54 o 
  -5  -4   2       12.36       13.37      0.96 o 
  -4  -4   2       49.77       52.26      1.80 o 
  -3  -4   2       46.88       44.35      1.50 o 
  -2  -4   2        8.00        6.42      0.51 o 
  -1  -4   2      108.90      105.03      2.63 o 
   0  -4   2        0.09       -0.08      0.09 o 
   1  -4   2       35.23       36.81      0.56 o 
   2  -4   2        1.04        1.16      0.14 o 
   3  -4   2      289.47      276.98      6.39 o 
   4  -4   2        0.01        0.06      0.30 o 
   5  -4   2       32.69       33.79      0.95 o 
   6  -4   2        5.49        6.48      0.48 o 
  -6  -3   2        4.49        4.53      0.71 o 
  -5  -3   2       42.75       45.77      1.71 o 
  -4  -3   2       14.07       13.78      0.81 o 
  -3  -3   2        7.57        8.16      0.56 o 
  -2  -3   2       40.39       39.74      1.22 o 
  -1  -3   2      159.34      143.79      3.37 o 
   0  -3   2      448.23      427.09      6.70 o 
   1  -3   2       29.57       33.56      0.50 o 
   2  -3   2       62.92       58.91      0.92 o 
   3  -3   2       17.58       18.35      0.42 o 
   4  -3   2       39.63       36.13      0.60 o 
   5  -3   2       59.70       52.57      1.02 o 
   6  -3   2        0.52        0.54      0.25 o 
  -6  -2   2        9.00        9.99      0.84 o 
  -5  -2   2       50.37       57.50      1.89 o 
  -4  -2   2       71.13       77.57      2.21 o 
  -3  -2   2      136.12      125.85      3.12 o 
  -2  -2   2        0.04        0.28      0.15 o 
  -1  -2   2      353.17      329.93      4.91 o 
   0  -2   2        0.01       -0.01      0.05 o 
   1  -2   2      129.01      142.24      1.96 o 
   2  -2   2       81.03       85.01      1.07 o 
   3  -2   2      265.83      263.81      4.69 o 
   4  -2   2       24.84       21.96      0.86 o 
   5  -2   2       33.10       34.21      1.24 o 
   6  -2   2        1.45        1.42      0.43 o 
  -7  -1   2        7.77        9.09      0.83 o 
  -6  -1   2       30.84       32.51      1.38 o 
  -5  -1   2       69.71       71.03      2.12 o 
  -4  -1   2       22.45       25.22      0.97 o 
  -3  -1   2       15.59       14.12      0.42 o 
  -2  -1   2       60.13       62.60      1.57 o 
  -1  -1   2      875.32      928.96     10.44 o 
   0  -1   2      379.33      415.52      5.47 o 
   1  -1   2       41.37       52.56      0.68 o 
   2  -1   2      132.69      134.99      2.90 o 
   3  -1   2       11.73       12.73      0.60 o 
   4  -1   2       46.39       44.84      1.45 o 
   5  -1   2       22.73       19.51      0.97 o 
   6  -1   2        0.67        0.52      0.39 o 
  -7   0   2        5.12        6.86      0.68 o 
  -6   0   2        3.77        3.50      0.50 o 
  -5   0   2      111.37      120.55      3.13 o 
  -4   0   2       91.51       84.68      1.54 o 
  -3   0   2      268.89      241.87      3.98 o 
  -2   0   2       91.49       85.59      1.48 o 
  -1   0   2      445.70      428.76      6.55 o 
   0   0   2        5.82        6.96      0.20 o 
   1   0   2       92.94       95.91      2.09 o 
   2   0   2      152.34      148.75      3.52 o 
   3   0   2       90.16       92.12      2.42 o 
   4   0   2       48.00       49.38      1.62 o 
   5   0   2       17.47       20.18      1.05 o 
  -7   1   2        3.65        3.19      0.52 o 
  -6   1   2       87.68       81.84      2.35 o 
  -5   1   2       71.61       67.68      2.17 o 
  -4   1   2       40.71       42.59      0.89 o 
  -3   1   2        7.72        5.98      0.25 o 
  -2   1   2       13.08       14.12      0.67 o 
  -1   1   2     1043.42     1049.24     11.97 o 
   0   1   2       42.41       37.77      0.57 o 
   1   1   2        3.76        5.37      0.37 o 
   2   1   2       82.26       78.19      2.08 o 
   3   1   2        4.75        4.72      0.49 o 
   4   1   2       27.35       25.22      1.14 o 
   5   1   2        4.14        3.30      0.61 o 
  -8   2   2       14.54       12.87      0.91 o 
  -7   2   2       17.80       20.43      1.02 o 
  -6   2   2        0.22        0.87      0.22 o 
  -5   2   2      133.75      139.73      3.47 o 
  -4   2   2       85.20       84.70      2.28 o 
  -3   2   2      160.28      141.57      2.23 o 
  -2   2   2      209.02      197.78      4.83 o 
  -1   2   2      154.56      147.86      3.66 o 
   0   2   2        7.32        7.63      0.29 o 
   1   2   2       20.89       21.91      0.64 o 
   2   2   2       98.37      100.46      2.66 o 
   3   2   2       12.48       12.72      0.77 o 
   4   2   2       37.20       40.04      1.58 o 
  -6   3   2      122.10      109.29      2.96 o 
  -5   3   2       43.06       44.39      1.43 o 
  -4   3   2       41.44       44.39      1.40 o 
  -3   3   2        0.01       -0.06      0.18 o 
  -2   3   2        3.26        3.05      0.32 o 
  -1   3   2      336.95      319.36      7.67 o 
   0   3   2        0.63        0.57      0.15 o 
   1   3   2        0.76        0.40      0.16 o 
   2   3   2       26.27       25.40      1.09 o 
   3   3   2        1.89        1.60      0.47 o 
   4   3   2       10.13       10.14      0.90 o 
  -7   4   2       27.16       29.09      1.20 o 
  -6   4   2        9.15       10.73      0.68 o 
  -5   4   2       84.17       89.42      2.55 o 
  -4   4   2       39.67       37.56      1.30 o 
  -3   4   2       20.63       16.36      0.75 o 
  -2   4   2      111.66      107.38      2.88 o 
  -1   4   2       24.94       24.95      0.66 o 
   0   4   2        6.53        6.25      0.34 o 
   1   4   2        2.07        3.20      0.46 o 
   2   4   2       45.60       46.96      1.69 o 
   3   4   2        0.07       -0.26      0.39 o 
  -7   5   2        3.74        4.02      0.56 o 
  -6   5   2       89.76       82.41      2.48 o 
  -5   5   2       18.65       20.18      0.95 o 
  -4   5   2       16.23       16.45      0.84 o 
  -3   5   2        3.15        3.74      0.46 o 
  -2   5   2        9.67        9.44      0.62 o 
  -1   5   2       56.62       58.63      1.27 o 
   0   5   2        4.75        4.67      0.54 o 
   1   5   2        2.09        1.94      0.46 o 
   2   5   2        6.91        7.06      0.73 o 
  -8   6   2        0.11       -0.07      0.43 o 
  -7   6   2       19.42       20.52      1.10 o 
  -6   6   2       17.66       18.54      0.99 o 
  -5   6   2       33.47       33.83      1.34 o 
  -4   6   2        8.89        7.91      0.66 o 
  -3   6   2        0.01        0.09      0.30 o 
  -2   6   2       34.23       35.17      1.21 o 
  -1   6   2        3.89        3.68      0.36 o 
   0   6   2        5.01        5.45      0.62 o 
   1   6   2        0.08        0.01      0.41 o 
  -7   7   2        8.41        9.21      0.84 o 
  -6   7   2       43.63       42.63      1.67 o 
  -5   7   2        7.34        7.38      0.68 o 
  -4   7   2        1.88        2.48      0.49 o 
  -3   7   2        3.15        3.27      0.51 o 
  -2   7   2        6.16        6.87      0.64 o 
  -1   7   2        5.70        7.64      0.73 o 
   0   7   2        2.88        3.33      0.60 o 
  -6   8   2       15.22       18.04      1.13 o 
  -5   8   2        9.55        9.46      0.82 o 
  -4   8   2        0.77        0.60      0.44 o 
  -3   8   2        1.53        1.46      0.35 o 
  -2   8   2        8.03        9.50      0.82 o 
  -1  -8   3        5.32        4.63      0.43 o 
   0  -8   3        0.13       -0.43      0.30 o 
   1  -8   3       37.56       35.85      1.34 o 
  -2  -7   3       16.74       16.85      0.70 o 
  -1  -7   3        2.15        2.38      0.32 o 
   0  -7   3       19.22       20.19      0.62 o 
   1  -7   3       14.99       12.80      0.85 o 
   2  -7   3       52.65       51.29      1.38 o 
  -3  -6   3        0.16        0.01      0.37 o 
  -2  -6   3       80.78       78.15      1.68 o 
  -1  -6   3        0.11        0.09      0.20 o 
   0  -6   3        2.31        1.77      0.24 o 
   1  -6   3       90.86       90.33      1.56 o 
   2  -6   3        1.02        0.94      0.54 o 
   4  -6   3      302.62      295.84      5.45 o 
  -4  -5   3       21.11       21.37      1.11 o 
  -3  -5   3       39.05       35.65      1.33 o 
  -2  -5   3       37.71       38.59      1.31 o 
  -1  -5   3        7.07        8.49      0.37 o 
   0  -5   3       68.81       70.63      1.26 o 
   1  -5   3       43.48       41.77      0.75 o 
   2  -5   3      152.46      143.15      3.30 o 
   3  -5   3        1.01        1.19      0.17 o 
   4  -5   3       71.33       70.81      1.19 o 
   5  -5   3        4.20        4.51      0.31 o 
   6  -5   3        4.14        5.64      0.48 o 
  -5  -4   3       53.27       53.80      1.94 o 
  -4  -4   3       59.40       57.92      1.89 o 
  -3  -4   3       24.21       23.75      0.97 o 
  -2  -4   3      151.50      152.39      3.70 o 
  -1  -4   3       44.59       39.54      0.80 o 
   0  -4   3       40.87       40.59      0.77 o 
   1  -4   3      140.61      155.65      3.24 o 
   2  -4   3       13.24       10.56      0.33 o 
   3  -4   3      162.24      157.98      2.28 o 
   4  -4   3      379.39      368.27      5.04 o 
   5  -4   3        1.08        0.27      0.25 o 
   6  -4   3       19.87       24.34      0.90 o 
  -6  -3   3        0.07       -0.37      0.45 o 
  -5  -3   3       36.88       36.37      1.43 o 
  -4  -3   3        9.81        9.75      0.67 o 
  -3  -3   3      208.02      196.45      4.68 o 
  -2  -3   3       59.06       61.70      1.63 o 
  -1  -3   3       31.55       34.58      0.67 o 
   0  -3   3      195.17      197.73      2.32 o 
   1  -3   3      124.52      127.10      1.82 o 
   2  -3   3      248.08      267.72      5.43 o 
   3  -3   3       40.07       37.52      0.73 o 
   4  -3   3       59.28       59.42      0.91 o 
   5  -3   3        9.96        9.96      0.42 o 
   6  -3   3        4.52        6.36      0.54 o 
  -6  -2   3       39.59       40.70      1.60 o 
  -5  -2   3       93.07       98.93      2.78 o 
  -4  -2   3       62.61       63.81      1.85 o 
  -3  -2   3      154.48      160.16      3.82 o 
  -2  -2   3      157.17      173.62      3.14 o 
  -1  -2   3      209.08      207.44      2.42 o 
   0  -2   3      265.74      305.87      4.10 o 
   1  -2   3       71.59       95.69      1.86 o 
   2  -2   3       75.44       72.63      0.97 o 
   3  -2   3      273.10      259.26      4.35 o 
   4  -2   3      257.49      229.12      3.40 o 
   5  -2   3        6.10        8.71      0.42 o 
  -7  -1   3        5.54        5.85      0.69 o 
  -6  -1   3        1.22        1.42      0.42 o 
  -5  -1   3       80.94       79.92      2.28 o 
  -4  -1   3        5.42        5.69      0.47 o 
  -3  -1   3      595.86      592.57      9.55 o 
  -2  -1   3       43.55       54.52      2.13 o 
  -1  -1   3       94.53       99.60      1.41 o 
   0  -1   3      285.90      318.03      4.25 o 
   1  -1   3      189.23      201.58      2.37 o 
   2  -1   3      139.64      144.60      1.79 o 
   3  -1   3      109.23       99.57      2.56 o 
   4  -1   3       23.16       24.22      1.02 o 
   5  -1   3       10.00       10.11      0.74 o 
  -7   0   3        0.00        0.17      0.37 o 
  -6   0   3       95.84       88.53      2.51 o 
  -5   0   3      122.11      113.46      2.06 o 
  -4   0   3       42.72       40.58      1.03 o 
  -3   0   3      398.25      425.31      5.35 o 
  -2   0   3       21.83       31.92      0.54 o 
  -1   0   3      171.51      178.54      2.43 o 
   0   0   3      384.25      446.15      5.06 o 
   1   0   3        0.01        0.65      0.16 o 
   2   0   3      107.37      101.84      2.55 o 
   3   0   3      241.13      246.43      5.82 o 
   4   0   3       88.07       85.65      2.48 o 
   5   0   3       13.45       16.28      0.99 o 
  -8   1   3       28.67       37.95      1.59 o 
  -7   1   3        3.03        2.84      0.50 o 
  -6   1   3       12.71       11.77      0.72 o 
  -5   1   3      104.39       93.54      1.76 o 
  -4   1   3      112.42      109.53      1.96 o 
  -3   1   3      679.60      713.48     10.79 o 
  -2   1   3        1.97        4.25      0.14 o 
  -1   1   3      120.32      123.33      1.51 o 
   0   1   3      157.75      150.83     11.13 o 
   1   1   3      121.50      117.78      2.89 o 
   2   1   3       14.20       13.78      0.69 o 
   3   1   3      107.86      112.06      3.00 o 
   4   1   3        3.38        3.23      0.57 o 
  -8   2   3       34.86       44.93      1.69 o 
  -7   2   3       11.08        9.57      0.70 o 
  -6   2   3      132.16      116.68      2.18 o 
  -5   2   3      114.20      115.78      3.07 o 
  -4   2   3        7.53        7.86      0.27 o 
  -3   2   3      332.15      347.05      5.33 o 
  -2   2   3       16.85       12.68      0.24 o 
  -1   2   3       13.26       12.77      0.26 o 
   0   2   3      153.03      165.44      2.85 o 
   1   2   3       17.42       15.60      0.58 o 
   2   2   3       86.80       89.17      2.48 o 
   3   2   3      128.82      132.05      3.54 o 
   4   2   3       14.00       14.38      0.98 o 
  -7   3   3        0.01       -0.06      0.15 o 
  -6   3   3       38.34       35.42      1.28 o 
  -5   3   3       60.63       59.00      1.81 o 
  -4   3   3      214.33      206.28      5.18 o 
  -3   3   3      246.31      244.54      6.03 o 
  -2   3   3        2.05        1.48      0.12 o 
  -1   3   3       70.42       71.78      1.40 o 
   0   3   3       55.08       55.64      1.56 o 
   1   3   3       41.57       38.17      1.34 o 
   2   3   3        3.61        3.66      0.53 o 
   3   3   3       58.59       57.42      1.98 o 
  -7   4   3       35.42       31.85      1.27 o 
  -6   4   3      107.62      105.90      3.01 o 
  -5   4   3       70.82       71.83      2.18 o 
  -4   4   3        1.09        1.33      0.35 o 
  -3   4   3      111.10      114.66      3.11 o 
  -2   4   3       19.63       17.72      0.41 o 
  -1   4   3        4.47        3.70      0.31 o 
   0   4   3       34.31       36.16      0.90 o 
   1   4   3       22.37       23.52      1.09 o 
   2   4   3       52.83       52.75      1.88 o 
  -8   5   3       14.13       17.04      1.01 o 
  -7   5   3        4.08        4.95      0.60 o 
  -6   5   3       53.13       52.54      1.82 o 
  -5   5   3       12.75       12.54      0.78 o 
  -4   5   3      149.72      149.80      4.04 o 
  -3   5   3       38.80       40.40      1.44 o 
  -2   5   3        0.77        0.90      0.35 o 
  -1   5   3       32.07       34.72      0.92 o 
   0   5   3       20.64       19.66      1.00 o 
   1   5   3        6.62        6.73      0.71 o 
  -8   6   3        4.57        6.84      0.75 o 
  -7   6   3       41.88       40.45      1.60 o 
  -6   6   3       62.40       59.44      2.05 o 
  -5   6   3       29.95       29.40      1.28 o 
  -4   6   3        8.19        8.89      0.70 o 
  -3   6   3       27.52       27.61      1.19 o 
  -2   6   3        3.58        4.82      0.41 o 
  -1   6   3       11.13        9.95      0.77 o 
   0   6   3        4.68        4.64      0.64 o 
  -7   7   3       12.43       12.25      0.90 o 
  -6   7   3       41.48       41.45      1.67 o 
  -5   7   3        0.09        0.09      0.41 o 
  -4   7   3       65.54       67.65      2.27 o 
  -3   7   3        3.26        2.43      0.52 o 
  -2   7   3        0.02       -0.23      0.37 o 
  -1   7   3       14.83       14.20      0.97 o 
  -6   8   3       30.00       28.11      1.38 o 
  -5   8   3        7.85        7.98      0.78 o 
  -4   8   3        9.19        8.03      0.76 o 
  -3   8   3        6.60        5.54      0.52 o 
  -1  -8   4        7.90        8.75      0.68 o 
   0  -8   4        7.06        8.06      0.59 o 
  -3  -7   4       14.69       14.24      0.66 o 
  -2  -7   4        1.55        0.90      0.33 o 
  -1  -7   4       15.23       16.88      0.59 o 
   0  -7   4        0.16        0.14      0.30 o 
   1  -7   4        5.91        5.02      0.46 o 
   2  -7   4       40.79       42.46      1.27 o 
   3  -7   4       59.86       55.24      2.56 o 
  -4  -6   4        4.46        3.32      0.46 o 
  -3  -6   4       13.63       13.50      0.79 o 
  -2  -6   4        7.74        6.97      0.76 o 
  -1  -6   4       22.31       23.45      0.65 o 
   0  -6   4       16.27       16.85      0.63 o 
   1  -6   4       84.67       78.44      1.94 o 
   2  -6   4       38.46       35.54      0.73 o 
   3  -6   4      126.49      123.79      4.27 o 
   4  -6   4       22.32       22.01      1.12 o 
   5  -6   4       13.51       13.24      0.73 o 
  -5  -5   4       27.16       28.65      1.36 o 
  -4  -5   4       34.04       34.53      1.39 o 
  -3  -5   4       30.81       27.21      0.78 o 
  -2  -5   4       16.79       17.18      0.54 o 
  -1  -5   4       22.91       24.94      0.62 o 
   0  -5   4        0.06        0.15      0.13 o 
   1  -5   4        6.13        5.88      0.30 o 
   2  -5   4      144.08      143.19      2.12 o 
   3  -5   4       49.63       46.99      0.89 o 
   4  -5   4        7.56        7.59      0.36 o 
   5  -5   4        0.13       -0.08      0.25 o 
  -5  -4   4       40.47       42.06      1.59 o 
  -4  -4   4        0.62        0.50      0.36 o 
  -3  -4   4       49.98       49.04      1.04 o 
  -2  -4   4       15.88       17.46      0.50 o 
  -1  -4   4       60.61       62.29      1.75 o 
   0  -4   4       44.61       50.37      0.74 o 
   1  -4   4      241.30      243.62      4.08 o 
   2  -4   4       20.04       20.35      0.51 o 
   3  -4   4      201.81      198.93      2.87 o 
   4  -4   4        2.26        1.70      0.24 o 
   5  -4   4       19.95       20.73      0.82 o 
  -6  -3   4        4.06        4.03      0.63 o 
  -5  -3   4       69.88       72.59      2.23 o 
  -4  -3   4       67.05       62.57      1.85 o 
  -3  -3   4       47.21       39.38      0.85 o 
  -2  -3   4       91.29       91.63      1.55 o 
  -1  -3   4       18.68       20.75      0.40 o 
   0  -3   4        2.64        3.16      0.21 o 
   1  -3   4        0.53        0.63      0.14 o 
   2  -3   4      257.96      258.99      4.25 o 
   3  -3   4       15.75       17.47      0.50 o 
   4  -3   4        9.79        8.09      0.38 o 
   5  -3   4        0.30        0.95      0.32 o 
  -7  -2   4        2.47        2.05      0.55 o 
  -6  -2   4        6.26        7.60      0.72 o 
  -5  -2   4       57.20       58.22      1.83 o 
  -4  -2   4       47.91       46.83      1.30 o 
  -3  -2   4      109.52      117.24      1.94 o 
  -2  -2   4       32.06       41.84      0.79 o 
  -1  -2   4      123.51      142.52      2.03 o 
   0  -2   4      112.71      135.67      1.95 o 
   1  -2   4      377.10      397.85      5.36 o 
   2  -2   4        1.07        1.36      0.13 o 
   3  -2   4      185.30      176.70      2.26 o 
   4  -2   4        2.14        2.29      0.35 o 
   5  -2   4       18.68       19.82      0.85 o 
  -7  -1   4       16.20       15.43      0.95 o 
  -6  -1   4       37.49       36.18      1.36 o 
  -5  -1   4      116.84      114.90      2.98 o 
  -4  -1   4      109.99       96.91      2.19 o 
  -3  -1   4       21.77       15.23      0.42 o 
  -2  -1   4      225.30      232.03      3.17 o 
  -1  -1   4        6.69        8.25      0.36 o 
   0  -1   4       18.17       20.10      0.45 o 
   1  -1   4        6.83        6.61      0.21 o 
   2  -1   4      224.09      215.17      2.61 o 
   3  -1   4        0.51        0.66      0.19 o 
   4  -1   4        6.62        5.37      0.48 o 
  -7   0   4        2.70        2.18      0.48 o 
  -6   0   4       25.94       26.56      1.11 o 
  -5   0   4       34.37       30.78      0.75 o 
  -4   0   4      198.45      197.98      2.62 o 
  -3   0   4      115.02      134.95      2.21 o 
  -2   0   4       39.90       50.47      0.80 o 
  -1   0   4      135.23      158.39      2.22 o 
   0   0   4      143.79      159.63      1.93 o 
   1   0   4      235.98      223.96      2.68 o 
   2   0   4       44.10       42.76      0.71 o 
   3   0   4       95.88       95.63      2.61 o 
  -8   1   4        2.18        1.81      0.52 o 
  -7   1   4        9.32        9.28      0.71 o 
  -6   1   4      106.64      103.90      2.01 o 
  -5   1   4      118.47      108.92      1.86 o 
  -4   1   4       95.99       85.07      1.47 o 
  -3   1   4        1.81        3.48      0.49 o 
  -2   1   4      187.73      185.69      2.23 o 
  -1   1   4        2.34        3.63      0.17 o 
   0   1   4       24.79       23.91      0.43 o 
   1   1   4       24.90       23.51      0.86 o 
   2   1   4      114.52      115.48      3.00 o 
   3   1   4        1.00        1.02      0.41 o 
  -6   2   4       47.55       48.72      1.59 o 
  -5   2   4        1.48        1.34      0.31 o 
  -4   2   4      252.59      251.03      3.92 o 
  -3   2   4       39.79       46.00      0.64 o 
  -2   2   4       29.65       31.94      0.50 o 
  -1   2   4       76.12       82.02      0.97 o 
   0   2   4       96.54       94.58      1.32 o 
   1   2   4       56.52       54.78      1.68 o 
   2   2   4       75.15       74.74      2.21 o 
   3   2   4       29.77       29.44      1.31 o 
  -7   3   4        0.06        0.04      0.30 o 
  -6   3   4      138.60      141.31      3.82 o 
  -5   3   4       63.10       58.53      1.83 o 
  -4   3   4       28.56       22.87      0.95 o 
  -3   3   4       24.65       25.41      0.51 o 
  -2   3   4       70.24       72.99      1.21 o 
  -1   3   4        3.78        4.33      0.25 o 
   0   3   4       13.75       13.16      0.50 o 
   1   3   4       32.72       35.96      1.35 o 
   2   3   4       43.65       44.78      1.65 o 
  -8   4   4        1.55        0.90      0.44 o 
  -7   4   4        0.56        0.42      0.38 o 
  -6   4   4       41.97       41.92      1.53 o 
  -5   4   4        7.88        8.27      0.65 o 
  -4   4   4      130.04      129.69      3.53 o 
  -3   4   4        5.54        5.96      0.53 o 
  -2   4   4       17.23       17.53      0.84 o 
  -1   4   4       34.07       35.07      0.90 o 
   0   4   4       44.56       44.67      1.56 o 
   1   4   4        2.22        2.68      0.52 o 
  -8   5   4       14.11       14.55      0.93 o 
  -7   5   4        7.81        8.34      0.73 o 
  -6   5   4       96.65      100.72      3.00 o 
  -5   5   4       16.95       16.41      0.93 o 
  -4   5   4        1.23        0.68      0.39 o 
  -3   5   4       24.42       24.66      1.11 o 
  -2   5   4       21.69       23.26      0.75 o 
  -1   5   4        5.86        5.22      0.59 o 
   0   5   4        3.15        3.66      0.58 o 
  -8   6   4        0.26       -0.09      0.40 o 
  -7   6   4        4.10        4.91      0.67 o 
  -6   6   4       20.07       19.71      1.09 o 
  -5   6   4       16.42       19.86      1.07 o 
  -4   6   4       39.35       42.90      1.65 o 
  -3   6   4        0.64        0.05      0.35 o 
  -2   6   4        9.29        9.77      0.54 o 
  -1   6   4       15.57       16.55      1.00 o 
  -7   7   4       19.18       20.10      1.18 o 
  -6   7   4       42.36       44.85      1.81 o 
  -5   7   4        1.62        1.24      0.52 o 
  -4   7   4        0.77        0.11      0.44 o 
  -3   7   4       12.76       12.65      0.64 o 
  -2   7   4        7.76        8.32      0.80 o 
  -1  -8   5        3.84        4.60      0.58 o 
   0  -8   5        1.45        2.63      0.46 o 
   1  -8   5        0.94        1.94      0.39 o 
  -3  -7   5       18.65       19.03      1.01 o 
  -2  -7   5        0.01       -0.30      0.37 o 
  -1  -7   5       25.56       25.06      1.01 o 
   0  -7   5        1.69        1.73      0.39 o 
   1  -7   5        0.35        0.23      0.29 o 
   2  -7   5        0.01        0.00      0.21 o 
   3  -7   5        0.95        0.42      0.23 o 
  -4  -6   5       14.59       15.14      0.66 o 
  -3  -6   5       10.55        9.34      0.72 o 
  -2  -6   5        1.20        1.18      0.40 o 
  -1  -6   5       16.29       17.65      0.79 o 
   0  -6   5        0.61        0.66      0.30 o 
   1  -6   5       18.56       17.84      0.53 o 
   2  -6   5       88.56       83.86      1.42 o 
   3  -6   5        0.36        0.45      0.20 o 
   4  -6   5        2.05        2.19      0.27 o 
  -5  -5   5        0.21       -0.31      0.41 o 
  -4  -5   5        0.37       -0.24      0.27 o 
  -3  -5   5       37.27       33.65      1.21 o 
  -2  -5   5       11.34       10.08      0.62 o 
  -1  -5   5       27.29       28.13      0.97 o 
   0  -5   5       12.32       12.18      0.43 o 
   1  -5   5       12.43       12.31      0.42 o 
   2  -5   5        0.39        0.42      0.18 o 
   3  -5   5        4.46        4.19      0.31 o 
   4  -5   5        0.76        1.34      0.43 o 
   5  -5   5       11.08       10.20      0.48 o 
  -5  -4   5        1.60        1.50      0.35 o 
  -4  -4   5       56.90       54.35      2.21 o 
  -3  -4   5       15.94       14.50      0.50 o 
  -2  -4   5        1.00        0.62      0.17 o 
  -1  -4   5       43.43       40.56      1.19 o 
   0  -4   5        0.21       -0.08      0.15 o 
   1  -4   5       93.25       96.14      1.54 o 
   2  -4   5       96.66       97.16      1.58 o 
   3  -4   5        6.60        6.65      0.35 o 
   4  -4   5        0.74        0.38      0.23 o 
   5  -4   5        0.08        0.08      0.31 o 
  -6  -3   5        2.12        2.77      0.55 o 
  -5  -3   5        1.13        0.72      0.28 o 
  -4  -3   5        2.26        1.51      0.26 o 
  -3  -3   5       51.26       49.89      1.60 o 
  -2  -3   5       72.36       69.75      1.76 o 
  -1  -3   5        7.28        6.61      0.31 o 
   0  -3   5       11.62       12.50      0.39 o 
   1  -3   5       48.49       54.83      1.13 o 
   2  -3   5        0.81        0.95      0.19 o 
   3  -3   5        6.02        4.71      0.32 o 
   4  -3   5        6.54        7.25      0.39 o 
  -7  -2   5        3.66        4.19      0.62 o 
  -6  -2   5        0.11       -0.33      0.32 o 
  -5  -2   5       11.53       11.59      0.73 o 
  -4  -2   5      153.40      146.54      2.42 o 
  -3  -2   5        8.47        8.37      0.45 o 
  -2  -2   5        0.12        0.06      0.13 o 
  -1  -2   5       60.72       56.23      0.96 o 
   0  -2   5        0.84        1.55      0.25 o 
   1  -2   5      171.80      180.07      2.62 o 
   2  -2   5       45.39       42.42      0.86 o 
   3  -2   5       10.84        9.64      0.42 o 
   4  -2   5        0.10       -0.22      0.29 o 
  -7  -1   5        5.98        7.71      0.72 o 
  -6  -1   5        1.93        2.72      0.46 o 
  -5  -1   5        5.02        5.82      0.29 o 
  -4  -1   5        7.91        6.10      0.27 o 
  -3  -1   5       32.33       34.15      0.98 o 
  -2  -1   5      155.29      154.12      2.20 o 
  -1  -1   5        2.85        3.48      0.23 o 
   0  -1   5        0.02        0.02      0.15 o 
   1  -1   5       59.53       60.09      1.06 o 
   2  -1   5        0.92        0.44      0.24 o 
   3  -1   5        2.10        1.68      0.33 o 
   4  -1   5       10.43       10.10      0.64 o 
  -8   0   5        0.66        0.46      0.45 o 
  -7   0   5        2.05        2.55      0.48 o 
  -6   0   5        1.72        1.45      0.38 o 
  -5   0   5       41.38       41.32      0.74 o 
  -4   0   5      211.00      211.63      3.40 o 
  -3   0   5        0.01       -0.04      0.15 o 
  -2   0   5        6.99        5.45      0.24 o 
  -1   0   5       32.39       30.11      0.49 o 
   0   0   5        3.00        3.75      0.19 o 
   1   0   5      135.21      130.30      1.69 o 
   2   0   5        7.87        7.35      0.49 o 
   3   0   5        7.39        6.81      0.52 o 
  -8   1   5       16.89       16.84      0.96 o 
  -6   1   5        0.52        0.94      0.21 o 
  -5   1   5       11.94       15.79      0.62 o 
  -4   1   5       17.03       15.71      0.49 o 
  -3   1   5        1.62        2.16      0.21 o 
  -2   1   5      111.38      108.15      1.40 o 
  -1   1   5       13.14       13.22      0.28 o 
   0   1   5       11.09       10.89      0.31 o 
   1   1   5       33.53       32.13      0.63 o 
   2   1   5        0.49        0.80      0.30 o 
   3   1   5        0.01       -0.25      0.29 o 
  -7   2   5        0.15       -0.27      0.27 o 
  -6   2   5        4.28        4.49      0.48 o 
  -5   2   5       66.35       64.07      1.98 o 
  -4   2   5      116.77      112.03      1.91 o 
  -3   2   5        3.75        3.81      0.18 o 
  -2   2   5       11.97       10.56      0.28 o 
  -1   2   5        5.24        4.56      0.31 o 
   0   2   5        4.00        3.90      0.24 o 
   1   2   5       61.96       61.12      1.18 o 
   2   2   5        0.16        0.19      0.29 o 
  -7   3   5        1.08        2.31      0.48 o 
  -6   3   5        0.39        0.23      0.32 o 
  -5   3   5        9.81       11.00      0.70 o 
  -4   3   5       17.20       16.28      0.84 o 
  -3   3   5        5.15        4.18      0.51 o 
  -2   3   5       33.01       31.73      0.54 o 
  -1   3   5        7.22        6.95      0.29 o 
   0   3   5       15.46       15.37      0.51 o 
   1   3   5       12.54       11.59      0.50 o 
  -8   4   5        4.58        4.62      0.64 o 
  -7   4   5        0.30        0.48      0.39 o 
  -6   4   5        5.06        4.78      0.58 o 
  -5   4   5       48.51       44.98      1.62 o 
  -4   4   5       26.87       24.81      1.09 o 
  -3   4   5        2.71        2.51      0.46 o 
  -2   4   5        6.26        6.24      0.42 o 
  -1   4   5        0.01       -0.12      0.22 o 
   0   4   5        3.75        3.70      0.33 o 
  -8   5   5        8.14        9.25      0.81 o 
  -7   5   5        0.01        0.25      0.42 o 
  -6   5   5        2.70        2.55      0.55 o 
  -5   5   5        1.98        3.21      0.57 o 
  -4   5   5        8.27        7.98      0.70 o 
  -3   5   5       10.02        8.59      0.72 o 
  -2   5   5        5.14        5.24      0.43 o 
  -1   5   5        1.67        0.85      0.44 o 
  -7   6   5        0.82        1.29      0.54 o 
  -6   6   5        3.67        3.57      0.65 o 
  -5   6   5       20.18       19.85      1.13 o 
  -4   6   5        2.79        1.98      0.54 o 
  -3   6   5        0.76       -0.28      0.30 o 
  -2   6   5        1.28        1.16      0.49 o 
  -6   7   5        2.58        2.58      0.64 o 
  -5   7   5        0.01       -0.08      0.46 o 
  -4   7   5        1.89        1.36      0.55 o 
  -1  -8   6        7.64        7.65      0.67 o 
   0  -8   6        0.43        0.49      0.39 o 
   1  -8   6        4.68        5.87      0.57 o 
   2  -8   6       31.55       31.53      1.19 o 
  -2  -7   6       65.88       66.68      1.96 o 
  -1  -7   6       96.41       92.29      2.43 o 
   0  -7   6        0.66        0.90      0.39 o 
   1  -7   6      140.12      135.14      3.24 o 
   2  -7   6       21.77       20.50      0.62 o 
   3  -7   6        0.18        0.40      0.28 o 
  -4  -6   6       17.57       17.20      0.97 o 
  -3  -6   6        6.77        7.13      0.66 o 
  -2  -6   6       23.01       23.28      0.99 o 
  -1  -6   6        1.06        1.56      0.38 o 
   0  -6   6        0.00       -0.39      0.26 o 
   1  -6   6       13.65       14.52      0.51 o 
   2  -6   6       40.85       42.61      0.92 o 
   3  -6   6        3.23        4.59      0.34 o 
   4  -6   6       33.06       35.61      0.87 o 
  -5  -5   6       21.08       19.46      1.02 o 
  -4  -5   6      107.05      101.26      2.66 o 
  -3  -5   6        2.53        2.46      0.48 o 
  -2  -5   6      151.12      145.90      3.40 o 
  -1  -5   6      109.26      109.41      2.66 o 
   0  -5   6       20.17       17.48      0.78 o 
   1  -5   6      260.85      238.76      3.45 o 
   2  -5   6        7.55        6.59      0.36 o 
   3  -5   6        4.34        6.32      0.37 o 
   4  -5   6       35.24       35.23      0.87 o 
  -5  -4   6        5.66        4.83      0.59 o 
  -4  -4   6       37.92       36.07      1.27 o 
  -3  -4   6        1.27        1.13      0.36 o 
  -2  -4   6       32.14       30.64      1.05 o 
  -1  -4   6        3.97        4.02      0.30 o 
   0  -4   6        0.12        0.33      0.18 o 
   1  -4   6       27.15       27.64      0.68 o 
   2  -4   6       34.57       36.03      0.81 o 
   3  -4   6        5.49        7.59      0.40 o 
   4  -4   6       32.19       33.43      1.20 o 
  -6  -3   6        0.45       -0.39      0.26 o 
  -5  -3   6       82.96       76.21      1.50 o 
  -4  -3   6      156.02      143.30      3.34 o 
  -3  -3   6       47.84       47.41      1.38 o 
  -2  -3   6      234.05      229.31      3.27 o 
  -1  -3   6       69.41       68.09      1.18 o 
   0  -3   6      124.64      115.23      1.80 o 
   1  -3   6      278.04      253.95      3.63 o 
   2  -3   6        0.29        0.15      0.18 o 
   3  -3   6       18.23       21.58      0.64 o 
  -7  -2   6        8.22        8.65      0.53 o 
  -6  -2   6       20.40       20.29      0.68 o 
  -5  -2   6        8.89        7.91      0.63 o 
  -4  -2   6       56.40       51.48      1.04 o 
  -3  -2   6        2.58        2.92      0.37 o 
  -2  -2   6       17.68       17.80      0.48 o 
  -1  -2   6       14.57       14.34      0.56 o 
   0  -2   6        2.03        3.81      0.27 o 
   1  -2   6       35.18       35.68      0.78 o 
   2  -2   6       18.65       19.03      0.57 o 
   3  -2   6        9.15        9.72      0.45 o 
  -7  -1   6        6.80        7.03      0.46 o 
  -6  -1   6        3.56        3.60      0.34 o 
  -5  -1   6      204.92      186.12      2.56 o 
  -4  -1   6      124.11      116.33      2.06 o 
  -3  -1   6      158.74      157.02      2.30 o 
  -2  -1   6      220.05      217.82      3.08 o 
  -1  -1   6       12.82       13.15      0.41 o 
   0  -1   6      224.70      201.43      2.92 o 
   1  -1   6      153.68      132.93      2.08 o 
   2  -1   6        0.09        0.07      0.21 o 
   3  -1   6       30.03       29.88      1.06 o 
  -8   0   6        0.37        0.19      0.40 o 
  -7   0   6       20.54       22.31      0.69 o 
  -6   0   6       20.75       19.83      2.08 o 
  -5   0   6        9.62       10.66      0.79 o 
  -4   0   6       46.18       42.10      0.92 o 
  -3   0   6       16.27       16.10      0.49 o 
  -2   0   6        1.38        1.70      0.20 o 
  -1   0   6        6.57        6.19      0.31 o 
   0   0   6        2.90        3.70      0.30 o 
   1   0   6       28.24       28.14      0.70 o 
   2   0   6        7.88        8.54      0.57 o 
  -6   1   6       18.60       16.55      0.53 o 
  -5   1   6      281.50      255.21      4.09 o 
  -4   1   6       30.88       28.89      0.70 o 
  -3   1   6      219.30      216.04      2.65 o 
  -2   1   6      116.24      112.12      1.50 o 
  -1   1   6        0.99        0.74      0.16 o 
   0   1   6      188.79      171.72      2.24 o 
   1   1   6       45.50       39.16      1.16 o 
   2   1   6        0.10        0.57      0.32 o 
  -7   2   6       28.84       32.12      1.31 o 
  -6   2   6        9.47        8.61      0.66 o 
  -5   2   6        6.87        5.83      0.59 o 
  -4   2   6       16.29       14.09      0.45 o 
  -3   2   6       17.92       17.19      0.42 o 
  -2   2   6        0.37        0.42      0.12 o 
  -1   2   6        0.07       -0.18      0.12 o 
   0   2   6        0.91        1.03      0.24 o 
   1   2   6       15.68       17.06      0.76 o 
  -8   3   6       11.58       12.07      0.85 o 
  -7   3   6        4.05        4.88      0.59 o 
  -6   3   6       42.46       37.85      1.45 o 
  -5   3   6      205.10      190.96      5.06 o 
  -4   3   6        0.53        0.49      0.36 o 
  -3   3   6      166.35      159.68      4.33 o 
  -2   3   6       40.53       37.84      0.97 o 
  -1   3   6       11.52       11.23      0.38 o 
   0   3   6       95.15       93.27      2.12 o 
  -8   4   6        2.80        3.16      0.60 o 
  -7   4   6       21.36       22.53      1.17 o 
  -6   4   6        1.24        0.79      0.41 o 
  -5   4   6        3.40        3.37      0.53 o 
  -4   4   6        1.96        1.98      0.47 o 
  -3   4   6        8.65        8.41      0.73 o 
  -2   4   6        0.46        0.28      0.26 o 
  -1   4   6        0.92        0.67      0.40 o 
  -7   5   6        3.74        4.36      0.67 o 
  -6   5   6       50.11       49.98      1.92 o 
  -5   5   6       84.30       84.34      2.70 o 
  -4   5   6       18.98       18.95      1.06 o 
  -3   5   6       88.51       88.46      3.93 o 
  -2   5   6        9.36        8.68      1.18 o 
  -6   6   6        0.02        0.44      0.49 o 
  -5   6   6        1.31        1.47      0.55 o 
  -4   6   6        0.01       -0.68      0.46 o 
  -2  -7   7       88.50       87.75      2.43 o 
  -1  -7   7       63.74       65.98      1.96 o 
   0  -7   7        3.23        3.36      0.53 o 
   1  -7   7        0.33        0.09      0.27 o 
   2  -7   7        1.66        0.77      0.30 o 
  -3  -6   7       10.73       11.17      0.76 o 
  -2  -6   7       34.57       33.02      1.23 o 
  -1  -6   7       41.92       41.19      1.38 o 
   0  -6   7       29.20       26.95      1.01 o 
   1  -6   7       36.14       32.15      1.13 o 
   2  -6   7        1.04        1.58      0.28 o 
  -4  -5   7        0.31        0.26      0.41 o 
  -3  -5   7       20.52       20.38      0.93 o 
  -2  -5   7      222.86      217.24      4.85 o 
  -1  -5   7       55.58       54.45      1.10 o 
   0  -5   7        8.55        7.45      0.41 o 
   1  -5   7        2.63        4.09      0.34 o 
   2  -5   7        6.57        6.23      0.63 o 
   3  -5   7        5.51        6.75      0.42 o 
  -5  -4   7       21.87       22.80      1.04 o 
  -4  -4   7        0.22       -0.03      0.34 o 
  -3  -4   7       25.56       25.58      1.02 o 
  -2  -4   7       59.87       62.98      1.77 o 
  -1  -4   7       28.11       28.61      0.72 o 
   0  -4   7       91.78       87.66      1.51 o 
   1  -4   7       22.37       18.31      0.57 o 
   2  -4   7        1.14        1.53      0.26 o 
   3  -4   7        4.44        5.44      0.40 o 
  -6  -3   7        3.63        3.55      0.55 o 
  -5  -3   7        1.70        1.16      0.40 o 
  -4  -3   7        3.99        4.48      0.51 o 
  -3  -3   7       80.55       80.98      2.10 o 
  -2  -3   7      375.66      382.96      5.30 o 
  -1  -3   7       18.54       19.26      0.57 o 
   0  -3   7        9.53        7.72      0.39 o 
   1  -3   7        2.91        4.85      0.33 o 
   2  -3   7       12.36       11.98      0.49 o 
  -7  -2   7        9.57       11.42      0.77 o 
  -6  -2   7        0.11        0.34      0.36 o 
  -5  -2   7       39.74       40.13      1.64 o 
  -4  -2   7        2.43        2.66      0.40 o 
  -3  -2   7       37.56       38.72      1.21 o 
  -2  -2   7       70.41       73.28      1.27 o 
  -1  -2   7        2.91        3.35      0.44 o 
   0  -2   7      130.55      123.07      1.96 o 
   1  -2   7        5.40        4.02      0.44 o 
   2  -2   7        0.06        0.13      0.22 o 
  -7  -1   7        0.27        0.79      0.39 o 
  -6  -1   7        6.38        5.85      0.52 o 
  -5  -1   7        0.29        0.16      0.20 o 
  -4  -1   7       14.28       15.00      0.68 o 
  -3  -1   7      191.28      202.33      2.92 o 
  -2  -1   7      360.84      375.76      5.16 o 
  -1  -1   7        0.04       -0.27      0.18 o 
   0  -1   7        6.17        4.36      0.31 o 
   1  -1   7        0.51        0.71      0.22 o 
   2  -1   7       13.27       13.12      1.17 o 
  -6   0   7        6.54        6.46      0.39 o 
  -5   0   7       40.34       39.92      0.93 o 
  -4   0   7       11.93       12.42      0.47 o 
  -3   0   7       32.51       34.41      0.64 o 
  -2   0   7       47.57       47.99      0.92 o 
  -1   0   7        4.97        4.45      0.30 o 
   0   0   7       93.40       84.40      1.46 o 
   1   0   7        0.19       -0.06      0.21 o 
  -7   1   7        0.00       -0.26      0.32 o 
  -6   1   7       10.45        7.74      0.67 o 
  -5   1   7        0.04        0.31      0.19 o 
  -4   1   7       31.31       31.71      0.61 o 
  -3   1   7      252.15      258.50      4.69 o 
  -2   1   7      177.12      176.69      2.27 o 
  -1   1   7       11.90       11.37      0.37 o 
   0   1   7        2.93        1.96      0.23 o 
   1   1   7        0.22        0.47      0.31 o 
  -7   2   7        6.33        7.34      0.68 o 
  -6   2   7       19.52       19.72      1.04 o 
  -5   2   7       19.51       19.11      1.01 o 
  -4   2   7       15.28       15.19      0.89 o 
  -3   2   7       17.88       19.26      0.86 o 
  -2   2   7       17.99       18.84      0.84 o 
  -1   2   7       16.88       16.67      0.46 o 
   0   2   7       38.89       36.69      1.13 o 
  -8   3   7        2.00        3.29      0.63 o 
  -7   3   7        0.33       -0.03      0.39 o 
  -6   3   7       12.78        9.46      0.75 o 
  -5   3   7        0.56       -0.07      0.35 o 
  -4   3   7       48.04       46.55      1.76 o 
  -3   3   7      193.25      188.92      5.12 o 
  -2   3   7       42.16       40.86      1.62 o 
  -7   4   7        0.81        1.01      0.50 o 
  -6   4   7       21.38       22.10      1.16 o 
  -5   4   7        3.93        4.13      0.62 o 
  -4   4   7        9.55       10.00      0.82 o 
  -3   4   7        7.74        7.82      0.77 o 
  -2   4   7        3.82        3.89      0.64 o 
  -6   5   7       10.65       10.26      0.88 o 
  -5   5   7        2.02        1.99      0.57 o 
  -4   5   7       50.74       49.20      1.92 o 
  -3  -6   8        1.01        0.70      0.43 o 
  -2  -6   8        0.55        0.49      0.38 o 
  -1  -6   8        0.64        0.93      0.42 o 
   0  -6   8       17.72       17.39      0.69 o 
   1  -6   8        6.38        6.95      0.44 o 
  -4  -5   8       23.11       23.98      1.09 o 
  -3  -5   8        0.05        0.54      0.39 o 
  -2  -5   8        9.12        9.47      0.67 o 
  -1  -5   8       10.89       12.27      0.52 o 
   0  -5   8        0.10        0.29      0.24 o 
   1  -5   8        3.35        2.97      0.33 o 
  -5  -4   8       16.40       17.46      0.93 o 
  -4  -4   8        0.00       -0.25      0.34 o 
  -3  -4   8        0.21        0.01      0.32 o 
  -2  -4   8        2.03        2.08      0.43 o 
  -1  -4   8        0.00       -0.22      0.20 o 
   0  -4   8       35.31       37.09      0.88 o 
   1  -4   8        1.61        2.07      0.34 o 
  -6  -3   8        3.89        5.96      0.66 o 
  -5  -3   8        7.52        6.99      0.61 o 
  -4  -3   8       26.39       27.01      1.06 o 
  -3  -3   8        0.04       -0.12      0.26 o 
  -2  -3   8       26.51       28.38      0.73 o 
  -1  -3   8        4.46        5.22      0.36 o 
   0  -3   8        0.32        0.64      0.23 o 
   1  -3   8        3.63        3.16      0.32 o 
  -6  -2   8        1.17        2.06      0.44 o 
  -5  -2   8       23.32       24.26      0.81 o 
  -4  -2   8        1.13        2.11      0.39 o 
  -3  -2   8        1.01        0.76      0.41 o 
  -2  -2   8        3.01        3.87      0.31 o 
  -1  -2   8        1.71        2.13      0.26 o 
   0  -2   8       35.59       36.62      0.98 o 
   1  -2   8        0.00       -0.16      0.21 o 
  -7  -1   8        1.47        1.86      0.43 o 
  -6  -1   8        3.24        5.92      0.60 o 
  -5  -1   8       20.92       20.76      0.67 o 
  -4  -1   8       15.15       15.89      0.58 o 
  -3  -1   8        0.00       -0.13      0.17 o 
  -2  -1   8       32.39       37.16      0.83 o 
  -1  -1   8        0.06       -0.03      0.19 o 
   0  -1   8        0.08        0.11      0.44 o 
   1  -1   8        2.68        2.93      0.33 o 
  -6   0   8        7.33        8.32      0.74 o 
  -5   0   8       17.71       18.70      0.62 o 
  -4   0   8        2.02        2.11      0.35 o 
  -3   0   8        5.79        6.37      0.31 o 
  -2   0   8        1.99        2.18      0.25 o 
  -1   0   8        4.61        4.72      0.33 o 
   0   0   8       18.90       19.32      0.61 o 
  -7   1   8        0.11        0.15      0.41 o 
  -6   1   8        1.09        2.14      0.52 o 
  -5   1   8       26.48       25.26      1.23 o 
  -4   1   8        2.41        2.00      0.30 o 
  -3   1   8        0.15        0.37      0.17 o 
  -2   1   8       19.03       20.87      0.52 o 
  -1   1   8        0.84        0.71      0.21 o 
  -7   2   8        0.93        0.89      0.47 o 
  -6   2   8       12.08       12.83      0.91 o 
  -5   2   8        6.80        7.61      0.72 o 
  -4   2   8        0.73        1.11      0.46 o 
  -3   2   8        7.34        7.51      0.73 o 
  -2   2   8        0.66        0.27      0.44 o 
  -7   3   8        0.32        0.41      0.46 o 
  -6   3   8        0.00        0.39      0.43 o 
  -5   3   8       16.44       18.13      1.09 o 
  -4   3   8        0.19        0.25      0.44 o 
  -3   3   8        0.56        0.59      0.48 o 
  -6   4   8        9.65       10.01      0.86 o 
  -5   4   8        1.28        0.95      0.49 o 
  -3  -5   9        0.68        0.66      0.38 o 
  -2  -5   9        0.37        0.22      0.40 o 
  -1  -5   9       32.01       32.84      0.88 o 
  -4  -4   9        0.90        0.96      0.41 o 
  -3  -4   9       41.34       40.72      1.44 o 
  -2  -4   9       18.49       17.37      0.79 o 
  -1  -4   9       14.16       15.61      0.59 o 
   0  -4   9        1.20        1.55      0.30 o 
  -5  -3   9        9.15       13.03      0.79 o 
  -4  -3   9        1.46        1.42      0.41 o 
  -3  -3   9        1.29        1.05      0.29 o 
  -2  -3   9        3.38        3.96      0.48 o 
  -1  -3   9       38.16       40.53      1.11 o 
   0  -3   9        6.34        8.41      0.45 o 
  -5  -2   9        0.03        0.11      0.25 o 
  -4  -2   9        5.75        4.89      0.53 o 
  -3  -2   9       65.74       66.41      1.28 o 
  -2  -2   9        4.16        4.17      0.48 o 
  -1  -2   9       15.60       17.58      0.60 o 
  -6  -1   9        0.57        0.79      0.30 o 
  -5  -1   9        8.36       11.60      0.54 o 
  -4  -1   9        1.36        1.22      0.28 o 
  -3  -1   9        3.14        3.16      0.32 o 
  -2  -1   9        9.11       10.09      0.46 o 
  -1  -1   9       24.01       25.58      1.39 o 
  -6   0   9        1.40        0.64      0.48 o 
  -5   0   9        0.40        0.46      0.44 o 
  -4   0   9       14.25       13.66      0.68 o 
  -3   0   9       54.57       55.31      0.97 o 
  -2   0   9        0.56        0.68      0.22 o 
  -6   1   9        6.00        8.07      0.80 o 
  -5   1   9        5.36        6.48      0.74 o 
  -4   1   9        2.30        1.58      0.54 o 
  -3   1   9        5.12        5.74      0.74 o 
  -6   2   9        1.29        1.31      0.56 o 
  -5   2   9        1.06        1.63      0.55 o 
  -4   2   9       17.34       16.57      1.09 o 
                                                 
